# Supplementary material for: DHA–Triacylglycerol Accumulation in Tacrolimus-Induced Nephrotoxicity Identified by Lipidomic Profiling
Source: Int J Mol Sci. 2025 Aug 5;26(15):7549. doi: 10.3390/ijms26157549 (PMC12347805; doi:10.3390/ijms26157549)
Supplement: Supplementary file 1 [file ijms-26-07549-s001.zip]

Archive with 1 entries (1 files):
- ijms-3778426-supplementary.pdf
